# Supplementary material for: Case report: Methicillin-resistant Staphylococcus aureus with penicillin susceptible (PS-MRSA): first clinical report from a psychiatric hospital in China
Source: Front Med (Lausanne). 2024 Apr 4;11:1380369. doi: 10.3389/fmed.2024.1380369 (PMC11024255; doi:10.3389/fmed.2024.1380369)
Supplement: Supplementary file 1 [file Data_Sheet_1.CSV]

Gene ID	Location	Sample Name	ARO Name	ARO Accession	ARO Description	Drug Class	Resistance Mechanism	AMR Gene Family	Identity(%)	Coverage(%)	Evalue	Score
gene1315	Chromosome	PS	Streptococcus pneumoniae PBP1a conferring resistance to amoxicillin	ARO:3003041	PBP1a is a penicillin-binding protein found in Streptococcus pneumoniae.	carbapenem;cephalosporin;cephamycin;monobactam;penam	antibiotic target alteration	Penicillin-binding protein mutations conferring resistance to beta-lactam antibiotics	31.7	95	1.5E-79	746
gene1414	Chromosome	PS	Streptococcus pneumoniae PBP2b conferring resistance to amoxicillin	ARO:3003042	PBP2b is a penicillin-binding protein found in Streptococcus pneumoniae.	carbapenem;cephalosporin;cephamycin;monobactam;penam	antibiotic target alteration	Penicillin-binding protein mutations conferring resistance to beta-lactam antibiotics	33	95.9	6.5E-104	956
gene1577	Chromosome	PS	Helicobacter pylori pbp1 mutants conferring resistance to amoxicillin	ARO:3007060	Point mutations in Helicobacter pylori pbp1 observed to confer resistance to amoxicillin.	carbapenem;cephalosporin;cephamycin;monobactam;penam	antibiotic target alteration	Penicillin-binding protein mutations conferring resistance to beta-lactam antibiotics	34.6	85.4	7.4E-28	297
gene1740	Chromosome	PS	Neisseria gonorrhoeae PBP1 conferring resistance to beta-lactam antibiotics	ARO:3004833	Point mutation in Neisseria gonorrhoea PBP1 (ponA) decreases affinity between beta-lactam antibiotic molecule and PBP1, thereby conferring resistance to beta-lactam antibiotics.	carbapenem;cephalosporin;cephamycin;monobactam;penam	antibiotic target alteration	Penicillin-binding protein mutations conferring resistance to beta-lactam antibiotics	36.1	70.6	1.8E-25	276
